# Supplementary material for: An Integrated Lightweight Neural Network Design and FPGA-Accelerated Edge Computing for Chili Pepper Variety and Origin Identification via an E-Nose
Source: Foods. 2025 Jul 25;14(15):2612. doi: 10.3390/foods14152612 (PMC12346674; doi:10.3390/foods14152612)
Supplement: Supplementary file 1 [file foods-14-02612-s001.zip]

Archive with 1 entries (1 files):
- foods-3698313-supplementary.pdf
